# Supplementary material for: Endogenous bioluminescent reporters reveal a sustained increase in utrophin gene expression upon EZH2 and ERK1/2 inhibition
Source: Commun Biol. 2023 Mar 25;6:318. doi: 10.1038/s42003-023-04666-9 (PMC10039851; doi:10.1038/s42003-023-04666-9)
Supplement: Supplementary file 4 — Supplementary Data 1 [file 42003_2023_4666_MOESM4_ESM.xlsx]

## Sheet: Fig 1
1d.	Radiance (p/s/cm /sr) x10^8
	Male		Female
	+/y	-/-	+/+	+/-	-/-
	1.97	0.072	2.65	1.11	0.0285
	1.7	0.137	2.36	1.04	0.0237
	1.91	0.0644	2.92	0.994	0.043
	1.87		1.62	1.28	0.0404
	1.98		1.42	1.11	0.0241
			1.51	1.12
			1.33
1e.		Avg Radiance [p/s/cm²/sr]
		Kidney	Heart	SkM	WAT
	1	300000	4218000	6911000	648000
	2	243200	3806000	6497000	857400
	3	150000	3429000	3271000	374400
	Mean	231067	3.81767e+06	5.55967e+06	626600
	STD	75732.5	394629	1.99282e+06	242210
1f.		DmdG- allele			DmdG+ allele
	SkM	0.786207	1.35976	0.935408	1.09232	1.19734	0.764603
	Heart	0.368136	0.728499	0.278789	0.60454	0.539885	0.196405
	WAT	0.0464898		0.0347799	0.0349789		0.0256042
	Kidney	0.013539	0.0315376	0.0149185	0.018275	0.0351939	0.0409658
1h.	Radiance (p/s/cm /sr) x10^8
	Male			Female
	+/+	+/-	-/-	+/+	+/-	-/-
	4	1.65	0.072	3.1	2.21	0.03
	3.69	1.54	0.137	4.41	1.96	0.02
	2.08	1.17	0.0644	3.94	1.91	0.04
	2.06	1.05	0.064	3.45	1.39	0.04
				2.71	1.71	0.0241
				2.75	1.43
				3	0.748
1i.		Avg Radiance [p/s/cm²/sr]
		1	2	3	Mean	STD
	Kidney	5490000	5393000	7323000	6.06867e+06	1.08737e+06
	Heart	1544000	879100	845800	1.08963e+06	393845
	SKM	775700	1315000	883400	991367	285401
	WAT	11800000	27940000	34260000	2.46667e+07	1.15823e+07
1j.		UtrnR- allele			UtrnR+ allele
	SkM	1.32687	0.675251	1.11611	1.15015	0.943989	0.921044
	Heart	1.59266	2.84255	1.10468	1.52317	2.50631	1.00562
	WAT	2.85921	5.39637	5.50646	3.1906	4.80949	5.33483
	Kidney	1.29795	1.47476	1.34426	1.89328	2.54589	1.97025
1k.	SkM	Heart	Kidney	WAT
	0.929633	4.92859	5.58224	3.82081
	0.983263	5.71218	14.5606	25.0926
	1.094	4.15454	6.08574	22.6054

## Sheet: Fig 2 and Sup Fig 2
Figure 2
2a.	Absorbance	DmdG+/-			UtrnR+/-
	500	3420000	3290000	2810000	42300	43200	40700
	520	13000000	12500000	11300000	26800	22700	20700
	540	16600000	15900000	14800000	101000	88100	75200
	560	16400000	15400000	14500000	528000	472000	383000
	580	13400000	12500000	12000000	2050000	1860000	1510000
	600	13400000	13100000	12400000	8070000	7890000	6060000
	620	12300000	12400000	12100000	16500000	15700000	12200000
	640	8310000	8680000	8570000	14600000	13700000	10900000
	660	4800000	5020000	4960000	9230000	9140000	7160000
	680	2760000	2910000	2850000	6700000	6830000	5290000
	700	1610000	1700000	1670000	4770000	4800000	3700000
2e.		Unmix Green			Unmix Red
	SkM	2.92	2.43	2.41	0.436	0.125	0.613
	Heart	2.58	1.35	1.96	0.772	0.483	1.03
	WAT	0.448	0.469	0.42	2.16	2.56	2.07
	Kidney	0.269	0.333	0.284	0.753	0.979	0.588
Supplementary Figure 2
S2a	Absorbance (nm)	Kidney				Lung				Heart				Skm				Brain				WAT				Liver
	500	0.0406	0.058	0.0523	0.0579	0.0328	0.0471	0.0419	0.031	0.0429	0.044	0.0406	0.0373	0.0448	0.0442	0.0424	0.0391	0.0489	0.0469	0.0464	0.0428	0.0529	0.0526	0.0608	0.0401	0.0493	0.0707	0.051	0.0192
	520	0.151	0.141	0.156	0.14	0.122	0.14	0.134	0.103	0.166	0.16	0.161	0.15	0.171	0.169	0.168	0.161	0.17	0.165	0.165	0.156	0.152	0.153	0.148	0.127	0.145	0.136	0.124	0.113
	540	0.235	0.214	0.232	0.207	0.141	0.165	0.143	0.108	0.224	0.215	0.229	0.222	0.242	0.237	0.246	0.244	0.227	0.221	0.223	0.213	0.232	0.227	0.227	0.217	0.249	0.245	0.232	0.236
	560	0.23	0.21	0.227	0.197	0.154	0.172	0.163	0.127	0.211	0.199	0.217	0.213	0.219	0.212	0.231	0.226	0.204	0.198	0.203	0.193	0.217	0.21	0.218	0.205	0.228	0.254	0.219	0.337
	580	0.179	0.168	0.174	0.154	0.106	0.122	0.113	0.0866	0.154	0.146	0.161	0.159	0.161	0.152	0.166	0.168	0.16	0.153	0.159	0.151	0.168	0.172	0.164	0.156	0.176	0.193	0.175	0.168
	600	0.119	0.117	0.12	0.113	0.146	0.129	0.168	0.166	0.109	0.104	0.109	0.108	0.0951	0.0895	0.097	0.1	0.102	0.0962	0.103	0.101	0.1	0.109	0.101	0.0957	0.107	0.131	0.117	0.123
	620	0.0692	0.0743	0.0736	0.0763	0.124	0.09	0.132	0.148	0.0681	0.0627	0.0676	0.0681	0.0519	0.0468	0.051	0.0531	0.0622	0.0575	0.0626	0.0606	0.0588	0.0612	0.0603	0.055	0.0633	0.0709	0.0674	0.0662
	640	0.0435	0.056	0.0522	0.0488	0.0759	0.0552	0.077	0.0903	0.0393	0.0375	0.0408	0.0403	0.0279	0.025	0.0269	0.0282	0.0364	0.0326	0.037	0.0361	0.0329	0.043	0.0296	0.0287	0.0393	0.054	0.0346	0.0352
	660	0.0286	0.0423	0.037	0.0398	0.0413	0.0345	0.043	0.0459	0.0212	0.0211	0.0219	0.0215	0.0151	0.013	0.0138	0.0155	0.0184	0.0164	0.0185	0.0182	0.0252	0.0308	0.026	0.0255	0.0435	0.0585	0.0415	0.0434
	680	0.0116	0.014	0.00939	0.0126	0.0203	0.0123	0.0197	0.0215	0.00948	0.00858	0.00864	0.0102	0.00656	0.00603	0.0062	0.00662	0.00873	0.00768	0.00881	0.00844	0.0032	0.00879	0.0102	0.00379	0.00301	0.00549	0	0
	700	0.00754	0.0132	0.0168	0.0175	0.0123	0.0108	0.0129	0.0121	0.005	0.00574	0.00491	0.00584	0.00433	0.00386	0.00404	0.00391	0.00477	0.00433	0.00477	0.0045	0.00654	0.0068	0.0105	0.00889	0.0134	0.0186	0.0123	0.00791
S2b	Absorbance (nm)	Kidney			Lung			Heart			Skm			Brain			WAT			Liver
	500	0.00325	0	0.00136	0.00125	0.000169	0.00095	0.00219	0	0.0061	0	0.00206	0.00623	0.00023	0	0.00166	0.000506	6.83e-05	0.000213	0.00619	0	0.00871
	520	0.00591	0.000361	0.00318	0.00191	0.000752	0.00126	0	0	0	0	0.00049	0.00613	0.000822	0	0	0.000623	0.000363	0.000244	0.00654	0	0
	540	0.00734	0.00452	0.00729	0.00421	0.0019	0.00246	0.00891	0.00248	0.00593	0.00702	0.00842	0.00838	0.00483	0.00523	0.00649	0.00493	0.00396	0.00361	0.00405	0.0144	0.00871
	560	0.022	0.0178	0.0216	0.0149	0.00956	0.00985	0.0174	0.0131	0.0224	0.0234	0.0241	0.0272	0.0199	0.0205	0.0224	0.022	0.0214	0.0195	0.0323	0.03	0.0322
	580	0.0579	0.0591	0.0605	0.0421	0.0322	0.0325	0.0524	0.0427	0.0466	0.0735	0.0691	0.0707	0.0653	0.0619	0.053	0.0827	0.074	0.07	0.057	0.053	0.0509
	600	0.149	0.158	0.153	0.179	0.175	0.162	0.143	0.151	0.134	0.188	0.173	0.175	0.166	0.16	0.145	0.202	0.173	0.172	0.15	0.137	0.14
	620	0.233	0.234	0.227	0.305	0.305	0.278	0.234	0.246	0.243	0.255	0.261	0.247	0.237	0.232	0.23	0.262	0.212	0.22	0.233	0.206	0.221
	640	0.192	0.186	0.181	0.246	0.242	0.216	0.188	0.198	0.206	0.189	0.198	0.189	0.182	0.184	0.189	0.191	0.149	0.16	0.187	0.159	0.18
	660	0.117	0.114	0.111	0.156	0.155	0.137	0.124	0.122	0.128	0.116	0.119	0.118	0.111	0.111	0.117	0.116	0.0904	0.0964	0.122	0.101	0.116
	680	0.0819	0.077	0.0751	0.109	0.11	0.0985	0.0818	0.0856	0.0853	0.0741	0.0818	0.076	0.0741	0.0728	0.0775	0.0806	0.0614	0.0647	0.0811	0.0611	0.0686
	700	0.0503	0.0474	0.0485	0.0698	0.0709	0.0635	0.0475	0.0549	0.0555	0.0403	0.0539	0.0481	0.0445	0.0441	0.0469	0.0503	0.0375	0.0403	0.0427	0.0362	0.0364

## Sheet: Fig 3 and Sup Fig 3
Figure 3
3a.		Dmd				Utrn
	E11.5	0.11377	0.1252	0.14265	0.10851	1.706	1.775	1.836	1.709
	E13.5	0.17775	0.16788	0.15184		4.366	3.847	4.171
	E16.5	0.16263	0.1728	0.26519	0.27283	2.501	2.796	2.814	2.815
	Adult	0.80679	0.94415	1.311		1.073	0.873	1.068
3c.	E11.5	E13.5	E16.5
	2500000	8130000	5560000
	3920000	19300000	4500000
	5350000	16600000	5230000
	15000000		9510000
	13100000		10100000
	3350000		4130000
			20500000
Supplementary Figure 3
S3a.	Absorbance (nm)	DmdG			UtrnR
	500	0.368	0.334	0.328	0.00629	0.00295
	520	1.33	1.34	1.36	0.0147	0.0126
	540	1.93	1.96	2.04	0.0491	0.0486
	560	1.8	1.9	2	0.201	0.235
	580	1.41	1.52	1.59	0.732	0.821
	600	1.23	1.26	1.24	1.96	2.07
	620	1.14	1.07	0.994	2.85	2.74
	640	0.79	0.719	0.654	2.23	2.01
	660	0.474	0.429	0.381	1.38	1.22
	680	0.321	0.282	0.248	0.955	0.837
	700	0.208	0.184	0.156	0.621
S3b.	Hand	Limb	Heart	Tail	Brain
	1.2771	1.1618	1.8559	1.2317	0.3523
	2.0158	1.2227	2.0232	1.3663	0.3643
	1.3523	0.9832	0.4763	1.0909	0.3474
	1.2997	1.3407	1.6414	1.2866	0.3818

## Sheet: Fig 4 and Sup Fig 4
Figure 4
4b.	100nM	DMSO	5-Aza	TSA	Romidepsin	GSK195	BIX01294	UNC0642	Chaetocin	GSK343	GSK503	UNC1999	PRT4165	MS37452	GSK2922801A	GSK858	GSK151A	GSK726	GSK602	GSK853	GSK311	GSK959	GSK814	GSK077	GSK-J4	GSK854	GSK591	GSK712A	UNC0379	SGC0946	U0126	LY3009120 (LY3009)	LY3214996 (LY32)	Ravoxertinib (Ravox)	SB-747651A	OTS514 hydrochloride	OTS964	HI-TOPK-032	Hesperadin	KN-62	CX-4945	Alsterpaullone	Saracatinib	NVP-2	Chelerythrine Chloride
		1	1.32	0.918	0.707	1.48	0.82	1.42	0.55	1.14	1.23	1.07	1.18	1.14	1.91	0.915	1.1	0.912	1.41	1.84	1.27	1.16	2.14	0.79	0.817	0.95	1.64	1.59	2.35	0.854	1.18	2.33	1.58	1.75	0.876	0.784	2.03	2.81	1.78	1.05	0.915	0.92	1.03	0.576	0.929
		1	1.87	0.479	1.1	2.11	1.53	1.9	0.701	1.14	1.41	1.74	2.01	0.788	1.01	1.11	1.82	1.15	1.18	1.23	1.15	1.19	1.22	0.868	0.197	4.1	3	2.38	1.82	1.54	2.43	3.28	3.97	1.78	1.09	0.621	0.385	0.373	1.08	1.04	1.2	1.07	1.09	0.898	1.86
		1	0.521	0.363	0.442	0.729	0.702	0.849	0.554	1.45	1.15	0.979	0.508	0.483	1.43	0.673	0.853	0.843	0.955	2.17	1.35	1.66	1.12	0.891	0.692	0.746	1.6	0.605	0.545	0.547	1.2	1.27	1.16	1.04	1.19	0.975	0.89	1.56	1.85	2.17	1.27	1.12	1.2	0.619	1.66
	1uM	DMSO	5-Aza	TSA	Romidepsin	GSK195	BIX01294	UNC0642	Chaetocin	GSK343	GSK503	UNC1999	PRT4165	MS37452	GSK2922801A	GSK858	GSK151A	GSK726	GSK602	GSK853	GSK311	GSK959	GSK814	GSK077	GSK-J4	GSK854	GSK591	GSK712A	UNC0379	SGC0946	U0126	LY3009120 (LY3009)	LY3214996 (LY32)	Ravoxertinib (Ravox)	SB-747651A	OTS514 hydrochloride	OTS964	HI-TOPK-032	Hesperadin	KN-62	CX-4945	Alsterpaullone	Saracatinib	NVP-2	Chelerythrine Chloride
		1	0.992	0.663	0.683	1.03	1.02	0.886	0.223	1.32	1.36	2.03	0.942	0.848	1.08	0.582	0.719	0.638	0.963	1.31	1.16	1.75	1.05	1.13	0.947	1.62	1.38	1.77	1.43	0.951	1.49	1.4	2.21	0.935	0.982	0.84	1.43	4.73	0.641	1.16	0.958	1.2	1.22	0.603	1.06
		1	1.35	0.526	0.945	3.48	1.04	0.967	0.231	1.7	2.04	2.69	1.12	0.833	1.65	0.66	1.03	0.832	1.5	1.58	3.71	1.77	1.67	1.15	1.16	1.9	1.19	1.7	1.84	1.23	3.14	3.26	3.87	2.5	1.98	0.926	0.377	1.2	1.05	2.14	1.93	1.69	1.03	0.733	2.71
		1	1	0.723	0.666	1.36	1.03	0.962	0.362	1.28	2.44	2.39	0.907	0.893	1.29	0.818	0.884	0.709	1.8	3.05	1.52	2.34	1.02	0.993	0.827	1.25	1.47	1.37	1.17	1.28	2.17	1.52	2.59	1.35	1.17	0.957	0.734	1.79	0.813	1.06	0.985	1.29	0.947	0.914	1.52
	10uM	DMSO	5-Aza	TSA	Romidepsin	GSK195	BIX01294	UNC0642	Chaetocin	GSK343	GSK503	UNC1999	PRT4165	MS37452	GSK2922801A	GSK858	GSK151A	GSK726	GSK602	GSK853	GSK311	GSK959	GSK814	GSK077	GSK-J4	GSK854	GSK591	GSK712A	UNC0379	SGC0946	U0126	LY3009120 (LY3009)	LY3214996 (LY32)	Ravoxertinib (Ravox)	SB-747651A	OTS514 hydrochloride	OTS964	HI-TOPK-032	Hesperadin	KN-62	CX-4945	Alsterpaullone	Saracatinib	NVP-2	Chelerythrine Chloride
		1	0.64	0.619	0.497	0.9	0.728	0.653	0.23	1.66	1.93	1.45	0.752	0.768	0.969	0.488	0.612	1.07	1.78	1.65	1.02	2.65	1.23	0.866	0.61	0.773	0.679	0.658	0.477	0.907	1.33	3.81	3.51	2.82	0.701	0.715	0.808	1.56	0.312	1.5	1.03	0.924	1.01	0.808	1.17
		1	0.734	0.7	0.69	2.66	1.02	0.759	0.412	3.68	3.08	1.77	0.839	0.885	2.13	0.656	0.744	1.17	2.98	1.95	1.32	3.66	1.43	1.34	1.03	2.78	1.69	1.08	0.693	1.38	1.67	2.72	3.41	2.32	1.27	0.642	0.499	0.773	0.448	2.1	0.995	1.22	0.676	0.638	0.953
		1	0.832	0.755	0.76	1.37	0.859	0.676	0.452	1.99	2.57	2.09	0.824	0.869	1.1	0.728	0.747	0.81	1.53	2.05	1.16	3.25	1.41	1.07	0.833	1.78	2.4	1.17	0.749	1.28	1.53	3.22	3.04	2.89	0.765	0.858	0.942	1.56	0.403	1.67	1.44	1.26	0.74	0.816	1.14
4c.	Relative to vehicle				Relative to vehicle				Relative to vehicle					Relative to vehicle
	Vehicle	5' Aza	TSA		Vehicle	GSK959	GSK602		Vehicle	LY32	Ravox	LY3009		Vehicle	GSK503	GSK343
	1	0.674023	0.8099		1	1.56837	1.23558		1	1.24097	1.32587	1.42807		1	1.21589	0.9985
	1	0.6815	0.80924		1	1.4147	1.1741		1	3.65755	2.3818	2.31343		1	1.5113	1.00668
	1	0.322759	0.686273		1	1.46251	1.20462		1	2.0151	1.5805	1.7847		1	1.41905	1.4478
									1	2.293	1.211	1.44		1	1.09529	1.1
									1	3.8271	2.1772	1.42299		1	1.27061	1.02
									1	2.27515	1.9121	1.40771		1	1.22	1.196
									1	1.13704	1.25768	1.00862		1	1.376	1.05056
4e.	Relative to vehicle
	Utrn		Ezh2
	Vehicle	4-OHT	Vehicle	4-OHT
	1	1.19503	1	0.002191
	1	1.19466	1	0.019779
	1	1.3925	1	0.004815
	1	1.33437	1	0.002992
	1	1.22549	1	0.006954
Supplementary Figure 4
S4b.	Time after +OHT (h)	EtOH			4-OHT
	0	1	1	1	1	1	1
	24	1	1	1	0.300196	0.139098	0.156019
	48	1	1	1	0.02582	0.018938	0.008255
	72	1	1	1	0.002992	0.004056	0.006954
S4c.	Protein relative to vehicle
	Utrophin		EZH2		H3K27me3
	Vehicle	4-OHT	Vehicle	4-OHT	Vehicle	4-OHT
	1	1.44715	1	0.210965	1	0.321236
	1	1.42672	1	0.209836	1	0.076
	1	1.14844	1	0.17527	1	0.194568
	1	1.37979	1	0.08442
	1	1.81416	1	0.057963
S4d.		H3K27me3 % Input						Total H3 % Input
		Vehicle			GSK503			Vehicle			GSK503
	Cntn2	5.969	9.36834	6.45569	2.56101	1.3415	0.712102	3.9061	7.46871	4.89276	6.39561	5.52973	6.46592
	Nlrp6	7.2208	9.2638	7.77327	1.86822	2.1821	1.16534	4.04122	7.14166	5.50964	5.96012	7.70085	5.31026
	Gapdh	0.406066	0.360698	0.293653	0.0657745	0.0429096	0.0660926	3.9061	7.46871	4.89276	6.1076	7.67149	5.20272
	Ex63	0.6522	0.6225	0.3689	0.1224	0.0369	0.0597	3.9942	8.5337	5.0936	5.0684	6.6118	4.0063
	Ex46	0.5797	0.4838	0.3829	0.0722	0.0693	0.0741	4.2472	8.5093	5.1329	5.3985	6.6478	4.3647
	Ex26	0.6081	0.6327	0.2959	0.117	0.0665	0.0456	3.7183	7.0154	2.6086	5.0638	4.7003	3.2147
	In11	0.3702	0.6984	0.3887	0.0748	0.048	0.0609	4.9128	8.2527	5.259	6.1262	7.2151	4.4081
	Ex6	0.708	0.7104	0.4438	0.109	0.0854	0.0435	5.2443	9.8106	5.4927	6.9031	7.8404	4.7044
	DUE1	0.4641	0.3997	0.2789	0.0605	0.0486	0.0233	3.7683	6.7081	3.7343	4.1967	5.8897	3.1066
	DUE2	0.2356	0.2085	0.1801	0.0359	0.0309	0.016	2.0351	4.8434	2.7938	3.0492	4.456	1.9566
	DUE3	0.2705	0.331	0.1791	0.0602	0.024	0.0101	2.924	5.6834	2.6247	4.414	4.6324	2.4843
	P1	0.304262	0.274003	0.23062	0.0620948	0.00993608	0.0788323	3.81673	9.01087	4.39977	4.99293	6.57447	4.92757
	P2	0.304242	0.253265	0.202954	0.0497769	0.00351848	0.051063	3.19312	7.85166	4.45587	4.43395	6.61268	4.14857
	P3	0.220741	0.184657	0.181835	0.0398313	0.011424	0.0259733	2.85447	4.92579	3.67541	3.53397	5.04514	2.76112
	P4	0.25286	0.167273	0.219117	0.0618958	0.0454373	0.0343474	4.02755	5.50588	4.54067	5.94477	5.42481	4.48623

## Sheet: Fig 5 and Sup Fig 5
Figure 5
5b.	(uM)	Flux relative to vehicle
		GSK503				LY3214996				GSK503 + LY3214996
	0	1	1	1	1	1	1	1	1	1	1	1	1
	0.0625	1.13	1.04	1.03	1.12384	1.18	1.02	1.12	1.04	1.07	1.1	1.02	1.03
	0.125	1.19	1.17	1.05	1.21115	1.25	1.17	1.1	0.963031	1.23	1.1	1.12	1.18
	0.25	1.35	1.17	1.06	1.04033	1.14	1.24	1.19	1.11974	1.22	1.34	1.34	1.16
	0.5	1.13	1.18	0.96	1.09775	1.52	1.53	1.37	1.33025	1.55	1.56	1.57	1.26
	1	1.18	1.14	1.02	1.08802	1.96	1.9	1.72	1.32902	1.84	1.89	1.86	1.2
	2	1.15	1.12	1.01	1.11032	2.11	1.99	1.81	1.54364	2.19		2.03	1.6
	4	1.26	1.12	1.12	1.11269	2.1	2.01	1.85	1.62867	2.24	2.29	2.12	1.72
	8	1.3	1.01	0.96	1.1013	2.28	1.71	1.94	1.71329	2.74	2.48	2.48	1.89
5c.	(uM)	Flux relative to vehicle
		GSK503			Ravoxertinib			Ravoxertinib + GSK503
	0	1	1	1	1	1	1	1	1	1
	0.0625	1.08	0.93	1.03	0.976	1.11	1.08	1.13	1.11	0.93
	0.125	1.08	0.859	0.923	1.01	1.15	1.07	1.07	1.11	0.939
	0.25	1.1	0.831	0.954	1.13	1.4	1.14	1.12	1.19	1.15
	0.5	0.994	0.915	0.974	1.17	1.4	1.12	1.22	1.33	1.19
	1	1.21	0.953	0.962	1.28	1.52	1.21	1.46	1.44	1.22
	2	1.1	0.982	0.953	1.42	1.78	1.3	1.69	1.63	1.29
	4	1.01	0.92	0.937	1.77	2.05	1.51	2.03	2.05	1.6
	8	1.22	0.857	0.868	2.07	2.8	1.56	2.71	2.93	1.67
5d.	Vehicle	GSK503	LY32	GSK503 + LY32		Expression relative to vehicle					Expression relative to vehicle					Expression relative to vehicle
	1	1.21589	2.27515	2.58756		Vehicle	GSK503	Ravox	GSK503 + Ravox		Vehicle	GSK503	LY3009	GSK503 + LY3009		Vehicle	GSK503	U0126	GSK503 + U0126
	1	1.5113	3.8271	4.0071		1	1.09529	1.32587	2.35881		1	1.06477	1.42299	1.69442		1	1.09529	1.41839	1.51777
	1	1.41905	2.01509	2.98039		1	1.27061	2.3818	3.35556		1		1.05049	1.35933		1	1.27061	1.2619	1.82309
	1	1.09529	1.24097	2.07413		1	1.4191	1.5805	1.7532		1	0.86362	1.40771	1.87029		1	1.4191	1.2649	1.5809
	1	1.27061	3.65755	3.41748		1	1.22	1.211	1.909		1	1.09529	1.42807	2.05424		1	1.22	1.034	1.399
	1	1.22	2.293	3.02		1	1.21589	1.9121	2.15195		1	1.27061	2.31343	3.1523
	1	1.376	1.432	2.849		1	1.5113	2.1772	1.5886		1	1.4191	1.7847	3.06
											1	1.22	1.44	2.434
5e.		Flux relative to vehicle
		2a6. UtrnR-/+ Dmd-/-				3b2. UtrnR-/+ Dmd-/-
	Vehicle	1	1	1	1	1	1	1	1
	GSK503	1.95293	1.9	1.1	1.55	1.60675	2.05	1.22	1.25
	LY32	4.45259	5.42	6.56	5.95	4.54867	5.07	4.69	5.94
	GSK503 + LY32	6.64425	7.3	7.2	7.59	5.31083	6.12	5.78	7.27
5f.		Expression relative to vehicle
		2a6. UtrnRfluc-/+ Dmd-/-				3b2. UtrnRfluc-/+ Dmd-/-
	Vehicle	1	1	1	1	1	1	1	1
	GSK503	1.42072	1.20379	1.17312	1.75468	1.24151	1.09752	1.3404	0.91194
	LY32	2.56021	2.64518	2.75312	3.22031	2.26752	1.7628	2.60978	1.74547
	GSK503 + LY32	2.81378	3.10898	2.80545	3.16795	2.63274	2.36092	2.92192	2.35189
Supplementary Figure 5
S5c	2b8	3a7	2a6	3b2
	0.984105	1.01615	0.153017	0.116874
	1.05722	0.945877	0.317551	0.0515962
	0.9098	1.0991	0.3601	0.1857
	1.00788	0.992183	0.154535	0.025438
S5d	2b8	3a7	2a6	3b2
	0.984105	1.01615	1.11972	0.761363
	1.0572	0.9459	1.4302	1.3125
	0.9098	1.0991	0.7825	1.1885
	1.00788	0.992183	0.951634	0.666321

## Sheet: Fig 6
Figure 6
6a.	Myoblasts					Memory					Myotubes					Myofibres
	Expression relative to vehicle					Expression relative to vehicle					Expression relative to vehicle					Expression relative to vehicle
	Vehicle	GSK503	LY32	GSK503 + LY32		Vehicle	GSK503	LY32	GSK503 + LY32		Vehicle	GSK503	LY32	GSK503 + LY32		Vehicle	GSK503	LY32	GSK503 + LY32
	1	1.21589	2.27515	2.58756		1		1.3885			1	1.5065	1.0825	1.6923		1	0.8001	0.6533	1.0496
	1	1.5113	3.8271	4.0071		1	1.32	1.43	1.37		1	0.969	1.246	0.958		1	1.1948	0.7324	0.2918
	1	1.41905	2.01509	2.98039		1	1.1423	1.2201	1.7638		1	0.705797	0.750752	0.820982		1	0.2759	0.2235	0.5172
	1	1.09529	1.24097	2.07413		1		1.62389			1	0.8013	0.931	1.2439		1	2.4548	1.7707	1.283
	1	1.27061	3.65755	3.41748		1	1.1465	0.9977	1.1839
	1	1.22	2.293	3.02
	1	1.376	1.432	2.849
6b.	ERKi treatment	Pax7			MyoD1			Myogenin			Mrf4			Myh4			Dmd			Utrn
		0	1uM	10uM	0	1uM	10uM	0	1uM	10uM	0	1uM	10uM	0	1uM	10uM	0	1uM	10uM	0	1uM	10uM
		1	0.735711	0.438236	1	1.54516	3.7287	1	12.419	70.1802	1	1.63648	8.02715	1	2.44092	6.29251	1	2.11173	3.63727	1	1.52557	2.44152
		1	0.998398	0.557655	1	1.8935	3.29653	1	17.5711	85.4267	1	5.11643	11.3542	1	3.0931	3.54075	1	2.48889	5.57654	1	3.10874	3.8775
		1	0.902394	0.606719	1	1.44254	2.59833	1	10.679	96.2182	1	3.53238	13.8173	1	1.84765	4.14102	1	2.26446	3.75234	1	1.78339	3.47552
	Days in low serum medium	Pax7					MyoD1					Myogenin					Mrf4					Myf5					Dmd					Utrn
		Myob	D0	D1	D2	D3	Myob	D0	D1	D2	D3	Myob	D0	D1	D2	D3	Myob	D0	D1	D2	D3	Myob	D0	D1	D2	D3	Myob	D0	D1	D2	D3	Myob	D0	D1	D2	D3
		1	0.441154	0.453917	0.511984	0.370045	1	0.693381	0.693034	0.834516	0.690381	1	1.62118	11.4662	10.2983	9.87519	1	1.70704	20.1478	40.2955	58.8116	1	3.42735	160.592	385.57	959.863	1	1.3903	7.90141	61.3484	103.501	1	0.814083	1.85329	3.00488	3.31048
		1	0.705561	0.761949	0.850985	0.875231	1	1.35815	1.58546	1.54857	1.83742	1	3.39803	31.8285	27.5672	30.4941	1	4.214	40.0822	63.2685	149.091	1	3.76294	160.824	560.2	1581.1	1	2.88519	6.54162	61.3373	513.635	1	0.655022	1.51098	3.31717	2.78705
		1	0.96666	0.80626	0.559555	0.857696	1	1.97327	1.9452	1.98019	2.04516	1	4.52129	29.0121	26.8845	28.4463	1	3.07791	70.3549	60.9621	170.888	1	4.20569	326.247	530.105	2366.35	1	1.79409	14.1056	115.639	130.589	1	0.705815	2.81727	3.46301	2.92192
